# Supplementary material for: Occurrence and Determination of Carotenoids and Polyphenols in Different Paprika Powders from Organic and Conventional Production
Source: Molecules. 2021 May 17;26(10):2980. doi: 10.3390/molecules26102980 (PMC8156602; doi:10.3390/molecules26102980)
Supplement: Supplementary file 1 [file molecules-26-02980-s001.zip]

Archive with 1 entries (1 files):
- molecules-1204369-supplementary.pdf
